# Supplementary material for: Do sequential lineups impair underlying discriminability?
Source: Cogn Res Princ Implic. 2020 Aug 4;5:35. doi: 10.1186/s41235-020-00234-5 (PMC7403381; doi:10.1186/s41235-020-00234-5)
Supplement: Supplementary file 4 — Additional file 4: Supplement 1. Fitting SDT-MAX to Simultaneous Lineup Data. [file 41235_2020_234_MOESM4_ESM.zip]

Archive with 2 entries (2 files):
- simseq_Supplement_SDT-MAX_Walkthrough_ESM.docx
- Supplement_SDT-MAX_ESM.R
